# Supplementary material for: Absence of West Nile and Usutu Virus Persistence in Overwintering Mosquitoes in Northeastern France: Insights from Cold-Season Surveillance
Source: Viruses. 2025 Sep 6;17(9):1217. doi: 10.3390/v17091217 (PMC12474421; doi:10.3390/v17091217)
Supplement: Supplementary file 1 [file viruses-17-01217-s001.zip]

Archive with 2 entries (2 files):
- Figure S1.pdf
- Table S1_ all data results.xlsx
