# Supplementary material for: Absence of West Nile and Usutu Virus Persistence in Overwintering Mosquitoes in Northeastern France: Insights from Cold-Season Surveillance
Source: Viruses. 2025 Sep 6;17(9):1217. doi: 10.3390/v17091217 (PMC12474421; doi:10.3390/v17091217)
Supplement: Supplementary file 1 [file viruses-17-01217-s001.zip › Table S1_ all data results.xlsx]

## Sheet: Table results overwintering
Collection date	Departement	Collection City/place	Habitat type	Species	Sex	Female Nb	Pools Nb	(Date précise de la collecte)	Results RT-qPCR WNV/USUV/pan-Flavivirus
2021-10-01	Haut-Rhin	Mulhouse	Mulhouse zoo "bear enclosure"	Culex sp.	Female	252	26	2021-10-25	negative
2021-11-01	Haut-Rhin	Mulhouse	Mulhouse zoo "bear enclosure"	Culex sp.	Female	59	7	2021-11-18	negative
2021-11-01	Marne	Faux de Verzy	bunker (inside)	Culex pipiens	Female	90	9	2021-11-29	negative
2021-12-01	Aisne	Cerny en Laonnois CC1 (site2)	Tunnel (1914/1918)	Culex sp.	Female	35	4	2021-12-01	negative
2021-12-01	Aisne	Cerny en Laonnois CC1 (site2)	Carrière (1914/1918)	Culiseta sp.	Female	8	1	2021-12-01	negative
2021-12-01	Aisne	Cerny en Laonnois CC1 (site2)	Carrière (1914/1918)	Culex sp.	Female	140	14	2021-12-01	negative
2021-12-01	Aisne	Glennes (GL) (site1)	Carrière (1914/1918)	Culiseta sp.	Female	4	1	2021-12-01	negative
2021-12-01	Aisne	Glennes (GL) (site1)	Carrière (1914/1918)	Culex sp.	Female	72	8	2021-12-01	negative
2022-01-01	Marne	Faux de Verzy	bunker (inside)	Culiseta sp.	Female	4	2	2022-01-04	negative
2022-01-01	Marne	Faux de Verzy	bunker (inside)	Culex territans	Female	1	1	2022-01-04	negative
2022-02-01	Marne	Faux de Verzy	bunker (inside)	Culex sp.	Female	284	32	2022-01-04	negative
2022-02-01	Marne	Branscourt	carrières	Culex sp.	Female	508	51	2022-02-03	negative
2022-02-01	Marne	Branscourt	carrières	Culiseta sp.	Female	9	3	2022-02-03	negative
2022-02-01	Marne	Branscourt	carrières	Culex sp.	Female	936	95	2022-02-28	negative
2022-02-01	Marne	Vandeuil	carrière	Culex sp.	Female	70	8	2022-02-03	negative
2021-12-01	Bas-Rhin	Brumath	Hunting ground	Culex sp.	Female	18	2	2021-12-07	negative
2021-12-01	Bas-Rhin	Brumath	Hunting ground	Anopheles maculipennis	Female	1	1	2021-12-07	negative
2021-12-01	Bas-Rhin	Gambsheim	Hunting ground	Culiseta annulata	Female	85	9	2021-12-07	negative
2021-12-01	Bas-Rhin	Gambsheim	Hunting ground	Culex sp.	Female	691	69	2021-12-07	negative
2021-12-01	Bas-Rhin	Gambsheim	Hunting ground	Anopheles maculipennis	Female	23	3	2021-12-07	negative
2021-12-01	Bas-Rhin	Offendorf	NC	Culiseta annulata	Female	63	7	2021-12-07	negative
2021-12-01	Bas-Rhin	Offendorf	NC	Anopheles maculipennis	Female	12	2	2021-12-07	negative
2021-12-01	Bas-Rhin	Offendorf	NC	Culex sp.	Female	604	61	2021-12-07	negative
2021-12-01	Bas-Rhin	Offendorf	NC	Culex hortensis	Female	6	1	2021-12-07	negative
2022-02-01	Bas-Rhin	Offendorf	NC	Culex pipiens	Female	637	64	2022-02-01	negative
2022-02-01	Bas-Rhin	Offendorf	NC	Culiseta annulata	Female	44	5	2022-02-01	negative
2022-02-01	Bas-Rhin	Offendorf	NC	Culex hortensis	Female	29	3	2022-02-01	negative
2022-02-01	Bas-Rhin	Offendorf	NC	Anopheles maculipennis	Female	40	4	2022-02-01	negative
2022-02-01	Bas-Rhin	Rountzenheim	NC	Culex pipiens	Female	863	87	2022-02-01	negative
2022-02-01	Bas-Rhin	Rountzenheim	NC	Culex hortensis	Female	20	2	2022-02-01	negative
2022-02-01	Bas-Rhin	Rountzenheim	NC	Culiseta annulata	Female	67	7	2022-02-01	negative
2022-02-01	Bas-Rhin	Rountzenheim	NC	Anopheles maculipennis	Female	1	1	2022-02-01	negative
2022-02-01	Bas-Rhin	Dalhunden	NC	Culiseta annulata	Female	11	2	2022-02-01	negative
2022-02-01	Bas-Rhin	Dalhunden	NC	Culex hortensis	Female	6	1	2022-02-01	negative
2022-02-01	Bas-Rhin	Dalhunden	NC	Anopheles maculipennis	Female	2	1	2022-02-01	negative
2022-02-01	Bas-Rhin	Dalhunden	NC	Culex pipiens	Female	20	2	2022-02-01	negative
2022-11-01	Bas-Rhin	Offendorf	NC	Culiseta annulata	Female	81	9	2022-11-22	negative
2022-11-01	Bas-Rhin	Offendorf	NC	Culex pipiens	Female	575	58	2022-11-22	negative
2022-11-01	Bas-Rhin	Offendorf	NC	Anopheles maculipennis	Female	40	4	2022-11-22	negative
2022-11-01	Bas-Rhin	Offendorf	NC	Culex hortensis	Female	15	2	2022-11-22	negative
2022-11-01	Bas-Rhin	Offendorf	NC	Culex territans	Female	4	1	2022-11-22	negative
2022-11-01	Bas-Rhin	Rountzenheim	NC	Culiseta annulata	Female	32	4	2022-11-22	negative
2022-11-01	Bas-Rhin	Rountzenheim	NC	Culex pipiens	Female	755	76	2022-11-22	negative
2022-11-01	Bas-Rhin	Rountzenheim	NC	Anopheles maculipennis	Female	5	1	2022-11-22	negative
2022-11-01	Bas-Rhin	Rountzenheim	NC	Culex hortensis	Female	80	8	2022-11-22	negative
2022-11-01	Bas-Rhin	Rountzenheim	NC	Culex territans	Female	6	1	2022-11-22	negative
2022-11-01	Bas-Rhin	Gambsheim	Hunting ground	Culiseta annulata	Female	136	14	2022-11-22	negative
2022-11-01	Bas-Rhin	Gambsheim	Hunting ground	Culex pipiens	Female	288	29	2022-11-22	negative
2022-11-01	Bas-Rhin	Gambsheim	Hunting ground	Anopheles maculipennis	Female	38	4	2022-11-22	negative
2022-11-01	Bas-Rhin	Gambsheim	Hunting ground	Culex hortensis	Female	19	2	2022-11-22	negative
2022-02-01	Bas-Rhin	Rhinau	NC	Culiseta annulata	Female	40	4	2022-02-06	negative
2022-02-01	Bas-Rhin	Rhinau	NC	Culex pipiens	Female	108	11	2022-02-06	negative
2022-02-01	Bas-Rhin	Rhinau	NC	Anopheles maculipennis	Female	43	5	2022-02-06	negative
2022-02-01	Bas-Rhin	Rhinau	NC	Culex hortensis	Female	21	3	2022-02-06	negative
2023-02-01	Bas-Rhin	Offendorf	NC	Culiseta annulata	Female	39	4	2023-02-07	negative
2023-02-01	Bas-Rhin	Offendorf	NC	Anopheles maculipennis	Female	41	5	2023-02-07	negative
2023-02-01	Bas-Rhin	Offendorf	NC	Culex pipiens	Female	217	22	2023-02-07	negative
2023-02-01	Bas-Rhin	Offendorf	NC	Culex territans	Female	1	1	2023-02-07	negative
2023-02-01	Bas-Rhin	Offendorf	NC	Culex hortensis	Female	13	2	2023-02-07	negative
2023-02-01	Bas-Rhin	Seltz	NC	Culiseta annulata	Female	5	1	2023-02-07	negative
2023-02-01	Bas-Rhin	Seltz	NC	Culex pipiens	Female	35	4	2023-02-07	negative
2023-02-01	Bas-Rhin	Drusenheim	NC	Anopheles maculipennis	Female	1	1	2023-02-07	negative
2023-02-01	Bas-Rhin	Drusenheim	NC	Culiseta annulata	Female	7	1	2023-02-07	negative
2023-02-01	Bas-Rhin	Drusenheim	NC	Culex pipiens	Female	28	3	2023-02-07	negative
2023-02-01	Bas-Rhin	Gambsheim	NC	Culiseta annulata	Female	31	4	2023-02-07	negative
2023-02-01	Bas-Rhin	Gambsheim	NC	Anopheles maculipennis	Female	27	3	2023-02-07	negative
2023-02-01	Bas-Rhin	Gambsheim	NC	Culex hortensis	Female	3	1	2023-02-07	negative
2023-02-01	Bas-Rhin	Gambsheim	NC	Culex pipiens	Female	45	5	2023-02-07	negative
2023-10-01	Bas-Rhin	La Wantzenau	NC	Culiseta annulata	Female	1	1	2023-10-12	negative
2023-10-01	Bas-Rhin	La Wantzenau	NC	Aedes vexans	Female	1	1	2023-10-12	negative
2023-10-01	Bas-Rhin	La Wantzenau	NC	Culex pipiens	Female	8	1	2023-10-12	negative
2023-10-01	Bas-Rhin	Lauterbourg	NC	Aedes cinereus	Female	1	1	2023-10-12	negative
2023-10-01	Bas-Rhin	Lauterbourg	NC	Culex pipiens	Female	1	1	2023-10-12	negative
2023-10-01	Bas-Rhin	Lauterbourg	NC	Culiseta morsitans	Female	1	1	2023-10-12	negative
2023-10-01	Bas-Rhin	Mothern	NC	Aedes vexans	Female	6	1	2023-10-12	negative
2023-10-01	Bas-Rhin	Mothern	NC	Culex pipiens	Female	4	1	2023-10-12	negative
2023-10-01	Bas-Rhin	Mothern	NC	Aedes cinereus	Female	2	1	2023-10-12	negative
2023-10-01	Bas-Rhin	Leutenheim	NC	Culiseta annulata	Female	1	1	2023-10-12	negative
2023-10-01	Bas-Rhin	Leutenheim	NC	Aedes vexans	Female	1	1	2023-10-12	negative
2023-10-01	Bas-Rhin	Leutenheim	NC	Anopheles plumbeus	Female	1	1	2023-10-12	negative
2023-10-01	Bas-Rhin	Rohrwiller	NC	Culiseta annulata	Female	1	1	2023-10-12	negative
2023-10-01	Bas-Rhin	Rohrwiller	NC	Culex pipiens	Female	1	1	2023-10-12	negative
2024-02-01	Bas-Rhin	Offendorf	NC	Culex pipiens	Female	245	25	2024-02-20	negative
2024-02-01	Bas-Rhin	Offendorf	NC	Culiseta annulata	Female	21	4	2024-02-20	negative
2024-02-01	Bas-Rhin	Offendorf	NC	Anopheles maculipennis	Female	20	2	2024-02-20	negative
2024-02-01	Bas-Rhin	Offendorf	NC	Culex hortensis	Female	17	2	2024-02-20	negative
2024-02-01	Bas-Rhin	Gambsheim	NC	Culiseta annulata	Female	119	12	2024-02-20	negative
2024-02-01	Bas-Rhin	Gambsheim	NC	Culex pipiens	Female	255	26	2024-02-20	negative
2024-02-01	Bas-Rhin	Gambsheim	NC	Anopheles maculipennis	Female	115	12	2024-02-20	negative
2024-02-01	Bas-Rhin	Gambsheim	NC	Culex hortensis	Female	6	1	2024-02-20	negative
2024-02-01	Bas-Rhin	Gambsheim	NC	Culex territans	Female	2	1	2024-02-20	negative
2024-02-01	Bas-Rhin	Auenheim-Rountzenheim	NC	Culex pipiens	Female	1061	107	2024-02-20	negative
2024-02-01	Bas-Rhin	Auenheim-Rountzenheim	NC	Culex hortensis	Female	198	20	2024-02-20	negative
2024-02-01	Bas-Rhin	Auenheim-Rountzenheim	NC	Anopheles maculipennis	Female	11	2	2024-02-20	negative
2024-02-01	Bas-Rhin	Auenheim-Rountzenheim	NC	Culiseta annulata	Female	15	3	2024-02-20	negative
2024-02-01	Bas-Rhin	Auenheim-Rountzenheim	NC	Culex territans	Female	8	1	2024-02-20	negative
					Total	10617	1121
